# Supplementary material for: A political economy theory of fossil fuel subsidy reforms in OECD countries
Source: Nat Commun. 2024 Jun 27;15:5452. doi: 10.1038/s41467-024-49835-4 (PMC11211386; doi:10.1038/s41467-024-49835-4)
Supplement: Supplementary file 4 — Supplementary Data 1 [file 41467_2024_49835_MOESM4_ESM.xlsx]

## Sheet: Australia
term

## Sheet: Austria
term

## Sheet: Belgium
term

## Sheet: Canada
term

## Sheet: Chile
term

## Sheet: Colombia
term

## Sheet: Czechia
term

## Sheet: Denmark
term

## Sheet: Estonia
term

## Sheet: Finland
term

[truncated: 25 more sheets: France, Germany, Greece, Hungary, Ireland, Israel, Italy, Japan, Latvia, Lithuania, Mexico, Netherlands, New Zealand, Norway, Poland, Portugal, South Korea, Slovakia, Slovenia, Spain …]
